# Supplementary material for: Structural Refinement of Carbimazole by NMR Crystallography
Source: Molecules. 2021 Jul 29;26(15):4577. doi: 10.3390/molecules26154577 (PMC8347463; doi:10.3390/molecules26154577)
Supplement: Supplementary file 1 [file molecules-26-04577-s001.zip]

Archive with 1 entries (1 files):
- molecules-1301376-supplementary.pdf
